# Supplementary material for: Ubiquitin B in Cervical Cancer: Critical for the Maintenance of Cancer Stem-Like Cell Characters
Source: PLoS One. 2013 Dec 18;8(12):e84457. doi: 10.1371/journal.pone.0084457 (PMC3867485; doi:10.1371/journal.pone.0084457)
Supplement: Table S1 — Quantitative RT-PCR primers used in this study. (XLS) [file pone.0084457.s001.xls]

## Sheet: Sheet1
	Table. S1 Quantitative RT-PCR primers used in this study
	GAPDH-F	5'-ATCCCATCACCATCTTCCAG-3'
	GAPDH-R	5'-CCATCACGCCACAGTTTCC-3'
	UbB-F	5'-GGTGAGCTTGTTTGTGTCCCTGT-3'
	UbB-R	5'-TCCACCTCAAGGGTGATGGTC-3'
	UbC-F	5'-TGCACCTGGTACTCCGTCTCA-3'
	UbC-R	5'-CAGTGAGTGTCTTCACGAAGATTTG-3'
	UBA52-F	5'-CCTCACTGGCAAAACCATCAC-3'
	UBA52-R	5'-GGGATACCCTCCTTGTCTTGAA-3'
	UBA80-F	5'-AGGTTAAGCTGGCTGTCCTGAA-3'
	UBA80-R	5'-CTCTCGACGAAGGCGACTAATTT-3'
	OCT4-F	5'-TGTACTCCTCGGTCCCTTTC-3'
	OCT4-R	5'-TCCAGGTTTTCTTTCCCTAGC-3'
	SOX2-F	5'-GCTAGTCTCCAAGCGACGAA-3'
	SOX2-R	5'-GCAAGAAGCCTCTCCTTGAA-3'
	NANOG-F	5'-CAGTCTGGACACTGGCTGAA-3'
	NANOG-R	5'-CTCGCTGATTAGGCTCCAAC-3'
